# Supplementary material for: IL-10 Producing B Cells Protect against LPS-Induced Murine Preterm Birth by Promoting PD1- and ICOS-Expressing T Cells
Source: Cells. 2022 Aug 29;11(17):2690. doi: 10.3390/cells11172690 (PMC9454497; doi:10.3390/cells11172690)
Supplement: Supplementary file 1 [file cells-11-02690-s001.zip]

Archive with 1 entries (1 files):
- cells-1838718-supplementary.pdf
